# Supplementary material for: Movement Ecology of Adult Male Threatened Katipō ( Latrodectus katipo ) and Invasive False Katipō ( Steatoda capensis )
Source: Ecol Evol. 2025 Oct 8;15(10):e72232. doi: 10.1002/ece3.72232 (PMC12508254; doi:10.1002/ece3.72232)
Supplement: Supplementary file 1 — Data S1: ece372232‐sup‐0001‐Supinfo1.csv. [file ECE3-15-e72232-s001.csv]

lab.id	species	replicate	weight	track.time
km11	k	1	0.00614	60
km11	k	2	0.00385	31
km11	k	3		61
km12	k	1	0.00474	31
km12	k	2	0.00346	21
km12	k	3	0.00488	20
km13	k	1	0.00558	55
km13	k	2	0.00565	55
km13	k	3	0.00643	81
km14	k	1	0.00616	36
km14	k	2	0.00745	36
km14	k	3	0.00796	67
km15	k	1	0.00589	106
km15	k	2	0.00631	148
km15	k	3	0.00579	39
km4	k	1	0.00887	13
km4	k	2	0.00819	13
km4	k	3	0.0069
km5	k	1	0.00738	12
km5	k	2	0.00625	14
km5	k	3	0.00415	27
km6	k	1	0.00971	20
km6	k	2	0.00952	25
km6	k	3	0.00953	23
km7	k	1	0.00557	19
km7	k	2	0.00508	18
km7	k	3	0.0056	68
km9	k	1	0.00452	28
km9	k	2	0.00367	30
km9	k	3	0.00291	15
sm10	s	1	0.01747	5
sm10	s	2	0.01662	7
sm10	s	3	0.01844	7
sm11	s	1	0.01854	7
sm11	s	2	0.01759	11
sm11	s	3	0.01771	9
sm12	s	1	0.01144	14
sm12	s	2	0.01122	13
sm12	s	3	0.01111	12
sm14	s	1	0.01282	14
sm14	s	2	0.00744	7
sm14	s	3	0.01167	8
sm15	s	1	0.01347	13
sm15	s	2		9
sm15	s	3
sm5	s	1	0.01389	6
sm5	s	2	0.01236	8
sm5	s	3	0.01569	7
sm6	s	1	0.00827	11
sm6	s	2	0.0085	5
sm6	s	3	0.00845
sm7	s	1	0.01856	7
sm7	s	2	0.0149	8
sm7	s	3	0.01746	7
sm8	s	1	0.02073	9
sm8	s	2	0.01856	6
sm8	s	3	0.01937
sm9	s	1	0.02568	7
sm9	s	2	0.0259	15
sm9	s	3	0.02578	7
