# Supplementary material for: Movement Ecology of Adult Male Threatened Katipō ( Latrodectus katipo ) and Invasive False Katipō ( Steatoda capensis )
Source: Ecol Evol. 2025 Oct 8;15(10):e72232. doi: 10.1002/ece3.72232 (PMC12508254; doi:10.1002/ece3.72232)
Supplement: Supplementary file 2 — Data S2: ece372232‐sup‐0002‐Supinfo2.pdf. [file ECE3-15-e72232-s002.pdf]

---
title: "exploration_analysis"
output: html_document
date: "2024-05-13"
---

```{r setup, include=FALSE}
knitr::opts_chunk$set(echo = TRUE)

# Packages required

library(lme4)
library(ggplot2)
library(dplyr)
library(MuMIn)
library(lmtest)
library(lmerTest)
library(survival)
library(survminer)
library(performance)


### weight

weight <- read.csv(file.choose(), stringsAsFactors = TRUE)
str(weight)


# Calculate summary statistics by species
summary_stats <- weight %>%
  group_by(species) %>%
  summarise(
    min_weight = min(weight, na.rm = TRUE) * 1000,
    max_weight = max(weight, na.rm = TRUE) * 1000,
    mean_weight = mean(weight, na.rm = TRUE) * 1000,
    sd_weight = sd(weight, na.rm = TRUE) * 1000
  )


print(summary_stats)


# GLMER
species_weight_glmer <- glmer(weight ~ species + (1 | lab.id), data = weight, family = Gamma(link = "log"))
summary(species_weight_glmer)


# Individual variation 
null_species_weight_glm <- glm(weight ~ species, data = weight, family = Gamma(link = "log"))
lrtest(species_weight_glmer, null_species_weight_glm)

# R^2
r2(species_weight_glmer)


### Maze analysis 

maze <- read.csv(file.choose(), stringsAsFactors = TRUE)
str(maze)

## Maze emerge

# GLMER
maze_emerge_glmer <- glmer(maze.emerge ~ species + weight + replicate + (1 | lab.id), data = maze, family = binomial)
summary(maze_emerge_glmer)


# Individual variation 
null_maze_emerge_glm <- glm(maze.emerge ~ species + weight + replicate, data = maze, family = binomial)
lrtest(maze_emerge_glmer, null_maze_emerge_glm)

# R^2
r2(maze_emerge_glmer)


## Maze average speed

# LMER 
maze_speed_lmer <- lmer(average.speed ~ species + weight + replicate + (1 | lab.id), data = maze)
summary(maze_speed_lmer)
AIC(maze_speed_lmer)

# Individual variation 
null_maze_speed_lm <- lm(average.speed ~ species + weight + replicate, data = maze)
lrtest(maze_speed_lmer, null_maze_speed_lm)

# R^2
r2(maze_speed_lmer)


## Maze exploration absolute value

# GLMER
maze_exploration_glmer <- glmer(explorarion.absolute ~ species * weight + replicate + (1 | lab.id), data = maze, family = poisson())
summary(maze_exploration_glmer)

# Individual variation 
null_maze_exploration_glm <- glm(explorarion.absolute ~ species * weight + replicate, data = maze, family = poisson)
lrtest(maze_exploration_glmer, null_maze_exploration_glm)

# R^2
r2(maze_exploration_glmer)


### Pole Analysis

pole <- read.csv(file.choose(), stringsAsFactors = TRUE)
str(pole)


## Pole emerge 

# GLMER
pole_emerge_glmer <- glmer(pole.emerge ~ species + weight + replicate + (1 | lab.id), data = pole, family = binomial)
summary(pole_emerge_glmer)

# Individual variation 
null_pole_emerge_glm <- glm(pole.emerge ~ species + weight + replicate, data = pole, family = binomial)
lrtest(pole_emerge_glmer, null_pole_emerge_glm)

# R^2
r2(pole_emerge_glmer)


## Pole complete

# GLMER
pole_complete_glmer <- glmer(pole.complete ~ species + weight + replicate + (1 | lab.id), data = pole, family = binomial)
summary(pole_complete_glmer)

# Individual variation 
null_pole_complete_glm <- glm(pole.complete ~ species + weight + replicate, data = pole, family = binomial)
lrtest(pole_complete_glmer, null_pole_complete_glm)

# R^2
r2(pole_complete_glmer)


## Pole end

# GLMER
pole_end_coxph <- coxph(Surv(pole.end, pole.complete) ~ species + weight + replicate + frailty(lab.id), data = pole)
summary(pole_end_coxph)
aic_value <- extractAIC(pole_end_coxph)[2]
print(aic_value)

### Track Analysis

track <- read.csv(file.choose(), stringsAsFactors = TRUE)
str(track)


## Track time

#GLMER
track_time_glmer <- glmer(track.time ~ species + weight + replicate + (1 | lab.id), family = Gamma(link = "log"), data = track)
summary(track_time_glmer)

# Individual variation 
null_track_time_glm <- glm(track.time ~ species + weight + replicate, family = Gamma(link = "log"), data = track)
lrtest(track_time_glmer, null_track_time_glm)

# R^2
r2(track_time_glmer)
```

## R Markdown

This is an R Markdown document. Markdown is a simple formatting syntax for authoring HTML, PDF, and MS Word documents. For more details on using R Markdown see <http://rmarkdown.rstudio.com>.

When you click the **Knit** button a document will be generated that includes both content as well as the output of any embedded R code chunks within the document. You can embed an R code chunk like this:

```{r cars}
summary(cars)
```

## Including Plots

You can also embed plots, for example:

```{r pressure, echo=FALSE}
plot(pressure)
```

Note that the `echo = FALSE` parameter was added to the code chunk to prevent printing of the R code that generated the plot.
